# Supplementary material for: Synthesis, Computational Studies, and Structural Analysis of 1-(3,5-Dimethoxyphenyl)azetidin-2-ones with Antiproliferative Activity in Breast Cancer and Chemoresistant Colon Cancer
Source: Pharmaceuticals (Basel). 2025 Sep 5;18(9):1330. doi: 10.3390/ph18091330 (PMC12472776; doi:10.3390/ph18091330)
Supplement: Supplementary file 1 [file pharmaceuticals-18-01330-s001.zip]

Archive with 1 entries (1 files):
- pharmaceuticals-3774371-supplementary.pdf
